# Supplementary material for: Screening of Anaesthetics in Adult Zebrafish (Danio rerio) for the Induction of Euthanasia by Overdose
Source: Biology (Basel). 2021 Nov 4;10(11):1133. doi: 10.3390/biology10111133 (PMC8614824; doi:10.3390/biology10111133)
Supplement: Supplementary file 1 [file biology-10-01133-s001.zip]

Archive with 1 entries (1 files):
- biology-1410533-supplementary.pdf
